# Supplementary material for: Structure of the peroxisomal Pex1/Pex6 ATPase complex bound to a substrate
Source: Nat Commun. 2023 Sep 23;14:5942. doi: 10.1038/s41467-023-41640-9 (PMC10518020; doi:10.1038/s41467-023-41640-9)
Supplement: Supplementary file 8 — Source Data [file 41467_2023_41640_MOESM8_ESM.zip]

Archive with 2 entries (2 files):
- Source Data for Supplementary Figure 1.zip
- Source data for Supplementary Figure 2.zip
